# Supplementary material for: Characterization of a Novel Orthomyxo-like Virus Causing Mass Die-Offs of Tilapia
Source: mBio. 2016 Apr 5;7(2):e00431-16. doi: 10.1128/mBio.00431-16 (PMC4959514; doi:10.1128/mBio.00431-16)
Supplement: Table S1 — TiLV coding peptides identified by mass spectrometry. [file mbo002162777st1.xlsx]

## Sheet: Sheet1
Segment Number	Peptides Identified with mass spectrometry
1	-
2	DVGYATANHISQETLFQQALSVR
	RLNLVPKEDPSIAAAECPCRK
	RLNLVPKEDPSIAAAECPCR
	LNLVPKEDPSIAAAECPCR
	GLAALGYTLADRAFDTCESGFVR
	GLAALGYTLADR
	YTLADRAFDTCESGFVR
	AFDTCESGFVR
	NALNQFLDKDLPLLPIRPKLESR
	NALNQFLDKDLPLLPIRPK
	VVNEPVAYSSADNDKFHR
	AFCDQGWVYHR
	FLASKSPSFWLAKR
	SPSFWLAK
	VWEASFARAPTALDPFGGR
	APTALDPFGGR
	SFKGRTEVTITEYR
	GRTEVTITEYR
	TEVTITEYR
	SHTVKDVHR
	GYDGDSVSGALQDR
	KVWEASFAR
	VWEASFAR
	SLLTADKSLR
3	RPGVPVEGDCYDCLKNK
	RPGVPVEGDCYDCLK
	YTVASHKPATQKILPLPASAPLAR
	YTVASHKPATQK
	ILPLPASAPLAR
	STTQAGKVLHSDNTSILAVPVMR
	VLHSDNTSILAVPVMR
	FAQLTGVFCDDFTYSEGSRR
	VSQAVAQHFNR
	FLACGEECGLDQEARELILNEYAR
	FLACGEECGLDQEAR
	LADISKETAELKRQYGFFECSK
	QYGFFECSK
	IEWVAPPRLADISKETAELKR
	IEWVAPPR
	LADISKETAELKR
	QSANIGEQDFVSTR
	EIYKLDMLELPPISR
	VQFKDYLEIDGVVK
	CILNNDATYVCSEQEYQQICK
	WIAFELEGQPR
	KGYQLASEIR
	LLELPHPK
	ELLMLIAR
	NGGWIQR
	FLSSYSTVER
4	TTKTSMAAASTVAPEVAMDESSPSTSQVQAELPR
	TSMAAASTVAPEVAMDESSPSTSQVQAELPR
	AASTVAPEVAMDESSPSTSQVQAELPR
	TVAPEVAMDESSPSTSQVQAELPR
	VAPEVAMDESSPSTSQVQAELPR
	MDESSPSTSQVQAELPR
	DESSPSTSQVQAELPR
	SSPSTSQVQAELPR
	SPSTSQVQAELPR
	SQVQAELPR
	NLEVFNEACGHVFGSSFNREDNSVISDAAAFLFK
	NLEVFNEACGHVFGSSFNR
	SVISDAAAFLFK
	EDNSVISDAAAFLFK
	RSGKSLYHCLKETAGAVGR SGKSLYHCLKETAGAVGR
	SGKSLYHCLKETAGAVG
	SGKSLYHCLK
	SLYHCLKETAGAVGR
	SLYHCLKETAGAVG
	SLYHCLK
	ETAGAVGR
	IEGTGNTNLLEECIAIQKQDGVIKCKR
	IEGTGNTNLLEECIAIQKQDGVIKCK
	IEGTGNTNLLEECIAIQKQDGVIK
	IEGTGNTNLLEECIAIQK
	SLILTSRWTEYCATCVPALGSK
	SLILTSR
	SRWTEYCATCVPALGSK
	WTEYCATCVPALGSK
	MHTHSLDGQEAKVLRASEK
	MHTHSLDGQEAKVLR
	MHTHSLDGQEAK
	MHTHSLD
	IQTLEDAQWFPYLSGDSYR
	ASGDAAMIQMMKDHNSLLR
	ASGDAAMIQMMK
	KLNQTAIIPPPRFLIIGHR
	LNQTAIIPPPRFLIIGHR
	FLIIGHR
	GKNYKKLNQTAIIPPPR
	KLNQTAIIPPPR
	LNQTAIIPPPR
	ACPGLVGGYFAKK
	ACPGLVGGYFAK
	LQIGDQVTLR
	KAPEAGMR
5	KSPLEDDEVPLLPLS
	SPLEDDEVPLLPLS
	SDESLRIK
	SDESLR
	TMLASRQPK
	EIESEIR
6	HQLISEWSAMQDEVAYKKSNAYLLAR
	HQLISEWSAMQDEVAYKK
	KSNAYLLAR
	SNAYLLAR
	RLNPVIDLSISPPVTVR
	LNPVIDLSISPPVTV
	KELEPVTDKILESR
	KELEPVTDK
	ELEPVTDK
	QCWVLVESLEENHSPYK
	CHFSAVEVLLPAEIKR
	RPIFSTCMLMSR
	SCCKINKYM
	LFETSLCLSK
	CVDNMWR
	TFLSYTK
7	SALVTSTRPLTELSRVATYLEAISKGATDVNESWCSYHR
	RSALVTSTRPLTELSR
	SALVTSTRPLT
	VATYLEAISKGATDVNESWCSYHRVGLVPIPK
	VATYLEAISKGATDVNESWCSYHR
	VATYLEAISK
	GATDVNESWCSYHR
	KNTLPKDSGSQTGLFHR
	NTLPKDSGSQTGLFHR
	DSGSQTGLFHR
	EAKYWLCAPSPKFPHWTKR
	EAKYWLCAPSPKFPHWTK
	EAKYWLCAPSPK
	YWLCAPSPKFPHWTKR
	YWLCAPSPKFPHWTK
	YWLCAPSPK
	RVLAQEGTAVRGPK
	VLAQEGTAVRGPK
	RVLAQEGTAVR
	VLAQEGTAVR
	QEGTAVRGPK
	GAYLVKGDMHLCSTTFYTRR
	GAYLVKGDMHLCSTTFYTR
	GAYLVK
	WKYEVSPGLPVR
	YEVSPGLPVR
	VGLVPIPKGITFEL
	VGLVPIPK
	IGELER
8	MALKADTSAAINHFREMLK
	MALKADTSAAINHFR
	ADTSAAINHFREMLK
	ADTSAAINHFR
	FEFNRKQYLDIAKQAMK
	FEFNRKQYLDIAK
	KQYLDIAKQAMK
	KQYLDIAK
	QYLDIAKQAMK
	QYLDIAK
	HLLVKHAGMTR
	GQRFEFNRK
	EGQGKLYDFTLNGMTVTR
	LYDFTLNGMTVTR
9	WIENTDSVSVILTEMSR
	VILTEMSR
	SYVTLCHYPPWSLCCGGK
	TSQPGQVWILDRK
	TSQPGQVWILDR
	IGSWVQVVTEHGILHTSTSER
	ISDMAGDRTL
	ISDMAGDRT
	ISDMAGDR
10	DREDDGQSDLSRFSEDFGKK
	DREDDGQSDLSRFSEDFGK
	FSEDFGKKSLDVQS
	FSEDFGKK
	NRRDREDDGQSDLSR
	DREDDGQSDLSR
	KSLDVQS
