# Supplementary material for: Characterization of a Novel Orthomyxo-like Virus Causing Mass Die-Offs of Tilapia
Source: mBio. 2016 Apr 5;7(2):e00431-16. doi: 10.1128/mBio.00431-16 (PMC4959514; doi:10.1128/mBio.00431-16)
Supplement: Table S2 — Primers used to generate probes for Northern hybridization experiments. [file mbo002162777st2.xlsx]

## Sheet: Sheet1
Primer name	Primer sequence	Segment #	Primer location
NORTH-S1-F1	GCTGGACTGCTTTATAAATAGCATAG	1	51	76
NORTH-S1-R1	GGTCAATTGGAGTCATGCTCG	1	887	867
NORTH-S2-F1	CGGAAATTCTCAACCCTCATA	2	89	109
NORTH-S2-R1	AACAAGCGCTTTCAGTGAGGAAC	2	578	556
NORTH-S3-F1	TGTACTGTCATCCGCAATCTTACT	3	80	103
NORTH-S3-R1	GTGGTCTTGACCAAGAGGCAAG	3	812	791
NORTH-S4-F1	CTGTTTCTGAATGGCAATGCACT	4	219	241
NORTH-S4-R1	ATGCAGCTATGATTCAGATGATG	4	775	753
NORTH-S5-F1	TACCAGGAATAGAAGCTCAAGGAT	5	41	64
NORTH-S5-R1	ACTGCCAGGTCAGTGTGACTGTA	5	658	636
NORTH-S6-F1	CCACACGATAGGACCTATAGTGT	6	51	73
NORTH-S6-R1	GGACTTGATGGTAGCAACGAAG	6	795	774
NORTH-S7-F1	CTACCATCCTTAGTGAACGGTACT	7	19	42
NORTH-S7-R1	TCCCCAAGGACAGCGGAAGTCA	7	678	657
NORTH-S8-F1	GAGTAGCTTACCTCCCTGGGGAA	8	29	51
NORTH-S8-R1	CAAGGGAAGCTCTACGATTTCA	8	568	547
NORTH-S9-F1	TTGCCAGAGCTGAAGCTTATCC	9	33	54
NORTH-S9-R1	CGCTTGGTGATGTCACGATGGA	9	515	494
NORTH-S10-F1	TTCCCTCTGACACCCTGTATAGT	10	9	31
NORTH-S10-R1	TCAAGTGACAGTGACTCGGG	10	400	381
