# Supplementary material for: Characterization of a Novel Orthomyxo-like Virus Causing Mass Die-Offs of Tilapia
Source: mBio. 2016 Apr 5;7(2):e00431-16. doi: 10.1128/mBio.00431-16 (PMC4959514; doi:10.1128/mBio.00431-16)
Supplement: Table S3 — Sequences of probes to segments 1, 3, and 5 used for in situ hybridization experiments. [file mbo002162777st3.xlsx]

## Sheet: Sheet1
Segment 1 viral Probe (5'-> 3')	Segment 5 viral Probe (5'-> 3')	Segment 1 mRNA Probe (5'-> 3')	Segment 5 mRNA Probe (5'-> 3')	Segment viral 3 Probe (5'-> 3')
Affymetrix	Affymetrix	Affymetrix	Affymetrix	Stellaris
TTAGCACCCAGCGGTGGGCT	TCAAGATAATGGAAGCAGAG	ACCGCTACTGCTAGTGCAGA	ACCGCTACTGCTAGTGCAGA	TTAGCTGTGCAAACCGCGAG
GGACTGCTTTATAAATAGCA	GGACTTCGTCATCCTCAAGC	ACAACGGGCTATGATGGCCG	ACAACGGGCTATGATGGCCG	AAATCGTCACAGAAAACCCC
TAGTTAAAGTTTGTGGGTTG	GGGCTTTTCTTCTTAAGCCG	CACAGGTTGTAGAGTCAAGA	CACAGGTTGTAGAGTCAAGA	AGAACTTAGGAACCTTCGGC
TTCCAAGCCTAAGGACTTCA	CTTCTTAATATAGAAAAAGG	AAACATGTTCTTAATGGCGA	AAACATGTTCTTAATGGCGA	GACGTCTCTCTACTGTACTG
AGTGAGCCTGCCTAGCTGCT	TCTTGAAACACACAACTCTT	CTGTACTAAGTATAATGAGG	CTGTACTAAGTATAATGAGG	AACAGTCATAACAGTCACCC
CTGATCTTGCTAACGTCTGA	AGCCTCCGGAATACTAAAAC	CAATCGACGCAGACACACTG	CAATCGACGCAGACACACTG	GCTCAAAGGCAATCCACTTA
CTCTGATACGAGGAGCCTAT	TTTGATACTCCCATAGAAGG	CTAAAAGTGTGGGATGCAAT	CTAAAAGTGTGGGATGCAAT	TGTTGCCTTTGGAAATTTCC
GAGGGACCAGGGGGTCCAAG	GCACCTGCTTCAACAGAGAA	AGGCATGGGGTCAATCGGAG	AGGCATGGGGTCAATCGGAG	GCATCATTGTTCAAAATGCA
TCTGAGAGAGCCTCCAGTCG	ACAAGTTTACTGAGCAATGA	TCATGCTCGCTTACATGGTG	TCATGCTCGCTTACATGGTG	TCTTGCTCAGAGCAAACGTA
GGTTCTCCTTCTGCGAGTCT	AAGAACCATCAGCGAAAGCA	CGCAGGAAATGCGTTCTCAT	CGCAGGAAATGCGTTCTCAT	TACCTTACAAATCTGCTGGT
TTGAAGCAAGGACAGACAGG	CCAGGTAATAGACAAACTTG	TAAAGACACTCTAGTAGAGT	TAAAGACACTCTAGTAGAGT	GTCGATCTCCAAATAATCCT
ACTTTCTGATCTATAGTGTC	TATTTCTCTAGCATCCCAAA	GTCCAGGAGGTATGTTGATG	GTCCAGGAGGTATGTTGATG	CTTGTGCCCAACTTTAACAA
TGGGCCATCGGGGTGCACCT	CACTATTGCAAGAATAGCTT	GGAATGTTTAACGCAACTGC	GGAATGTTTAACGCAACTGC	TTAGCTCAGCATCGTAGGAT
GGTACCAAAATGGGTGGCAA	CCCCAAAGGCTGCAAATTGC	CACCTTGGCATTGCAGGGGA	CACCTTGGCATTGCAGGGGA	TTTGGATGTGGTAGTTCCAA
TCCCAAGTCAGTAGAGATTG	TCCTTGAATTTGCCTATGTT	CGACTGACAGATTCCTGTCT	CGACTGACAGATTCCTGTCT	CACTCAATACGAGGCTTCGG
AAAGCTAATTACAGTCTTCC	ATCAGATTTACAGACGAGGG	TTCAGCGACGACTTTATAAA	TTCAGCGACGACTTTATAAC	CAGCTGTTTCCTTGGATATG
CTCCCAGGCATGTGGGGAGG	ATTTAATCGAGCAAAACTCT	TCGTTTAACTCGCCTGCTGA	ATCGTTTAACTCGCCTGCTG	GAATCCATATTGCCTCTTTA
AAGTCCTCATTCCTCGTTGT	CCTAGCGTCATACCGGTGAC	ATTACGCGAGATAGAGGACC	AATTACGCGAGATAGAGGAC	CGAGGAACTTTGAGCACTCG
GTAAGTGGGGTTGTTATACC	TTCCCGTGTCAAAGCTTCTA	TGCTTTTCGCAAGCTGTCAT	CTGCTTTTCGCAAGCTGTCA	GTCAAGACCACACTCCTCAC
TATAGGCACATTCCTGCTGC	AATACTCCCAAATCTCAGAA	AACTTGTCGCTAAAGAAGAG	TAACTTGTCGCTAAAGAAGA	GTATAAGTTCTCTTGCCTCT
TTTATCTGGAACAGACGTTC	ACATCTGCTTGAGCTGCGTC	TTACATTTCAGTTGCCTCAC	GTTACATTTCAGTTGCCTCA	CTATCACGTGCGTACTCGTT
TGCTGAGTGGAATGGCATAA	CGCTAGGCCGATGACCCCAG	TGGAAATAAACTCGTGTACC	CTGGAAATAAACTCGTGTAC	CTCCATTGCGGAACTCAAAT
CTCCTGAGTCAACAGCGCCA	CATAATTGTAAACACCCATG	CTCACTAGGGACGGTGACCT	CCTCACTAGGGACGGTGACC	ACTGTATACCTTTGTATCCA
GATAACATAGCTGCAGTCTG	CCAATTGCTACTGAGCTAGC	AGCCACAGGGTTGGGTTGTA	TAGCCACAGGGTTGGGTTGT	TGTAGCAGGCTTGTGAGAAG
TTTCAGAGTCACAAGTGGTC	AAGTAAACACAGTATAATGA	CTGCTGGTGTCCCTTTCAGG	ACTGCTGGTGTCCCTTTCAG	CTAGCCGGTAGAGGTAATAT
CCCTGAAAGGGACACCAGCA	GGCCTGCTACTACAAACGAC	GGACCACTTGTGACTCTGAA	GGGACCACTTGTGACTCTGA	AAAGCTCACGAGCAAGTGGA
GTACAACCCAACCCTGTGGC	TTCGGCTGCCTTGAGGCCAG	ACAGACTGCAGCTATGTTAT	AACAGACTGCAGCTATGTTA	GAGTTGTGCTTCTAGCAATC
TAGGTCACCGTCCCTAGTGA	CATGGTCTTGTAGTCGTCCA	CTGGCGCTGTTGACTCAGGA	TCTGGCGCTGTTGACTCAGG	TGGTATTATCGCTATGCAGT
GGGTACACGAGTTTATTTCC	CAGTGGGTCTGGTACAGTCA	GTTATGCCATTCCACTCAGC	AGTTATGCCATTCCACTCAG	ATGACCGGTACAGCTAGTAT
AGTGAGGCAACTGAAATGTA	CACTGACCTGGCAGTACGGT	AGAACGTCTGTTCCAGATAA	CAGAACGTCTGTTCCAGATA	TTTTACTGTGCTTTCCAGAG
ACTCTTCTTTAGCGACAAGT	GGAATACACCTCCAAATCTC	AGCAGCAGGAATGTGCCTAT	AAGCAGCAGGAATGTGCCTA	CCTACAACTAAGTGGTGAGT
TATGACAGCTTGCGAAAAGC	TGCACTCGCTACTGTGGCTG	AGGTATAACAACCCCACTAC	TAGGTATAACAACCCCACTT	TTCACAGCCAGGTTTACTTA
AGGTCCTCTATCTCGCGTAA	CACCTGGAAACGTTGTATAG	ACAACGAGGAATGAGGACTT	ACACAACGAGGAATGAGGAC	CTGTACCCGTCAAACTCAAA
TTCAGCAGGCGAGTTAAACG	GACAACCCCGCTATCTTCGT	CCTCCCCACATGCCTGGGAG	TTCCTCCCCACATGCCTGGG	TAGGTGCATCACATGCACAG
ATGTTATAAAGTCGTCGCTG	CAATCCTAACTTCAGTAGCT	GGAAGACTGTAATTAGCTTT	AGGGAAGACTGTAATTAGCT	TATATTAGCCGATTGCTTGG
AAAGACAGGAATCTGTCAGT	CTCCAATCACCTCTTCCCCC	CAATCTCTACTGACTTGGGA	TTCAATCTCTACTGACTTGG	GGTACTCACAAAGTCTTGCT
CGTCCCCTGCAATGCCAAGG	TGCTTTGGGAAGTTTGTACC	TTGCCACCCATTTTGGTACC	GATTGCCACCCATTTTGGTA	CCAACATATCCAGCTTGTAA
TGGCAGTTGCGTTAAACATT	CGAGGGCTGGGAAGCTGTTA	AGGTGCACCCCGATGGCCCA	CCAGGTGCACCCCGATGGCC	TTCCTACTTATGGGAGGTAG
CCCATCAACATACCTCCTGG	GGTACTGCATGTAACCCAGT	GACACTATAGATCAGAAAGT	CAGACACTATAGATCAGAAA	ACTAGCTCTGTCCAGATCAC
ACACTCTACTAGAGTGTCTT	GCAGAACGACCCACCCGAGG	CCTGTCTGTCCTTGCTTCAA	GTCCTGTCTGTCCTTGCTTC	ACGTCCCATCTTGTCTCAAG
TAATGAGAACGCATTTCCTG	ATGGGGTTACAATGTAGTGC	AGACTCGCAGAAGGAGAACC	AAAGACTCGCAGAAGGAGAA	GAGGCATTCCAGAAGTAAGA
CGCACCATGTAAGCGAGCAT	ACCCCCATAGTGCAGGAGCA	CGACTGGAGGCTCTCTCAGA	CCCGACTGGAGGCTCTCTCA	CTTGGCTAACCCTTGTAGAG
GACTCCGATTGACCCCATGC	ACTTTCCATCCTGAACTTGG	CTTGGACCCCCTGGTCCCTC	GACTTGGACCCCCTGGTCCC	AGCCGGTGCCTATTAAAATG
CTATTGCATCCCACACTTTT	ATGCAAATCCACGCCTTATT	ATAGGCTCCTCGTATCAGAG	TCATAGGCTCCTCGTATCAG	TGAACTCGTCCTTACAGACG
AGCAGTGTGTCTGCGTCGAT	TCACTTTCTATCTCCCTACT	TCAGACGTTAGCAAGATCAG	AGTCAGACGTTAGCAAGATC	CTTATCTCAGAAGCCAGCTG
TGCCTCATTATACTTAGTAC	TTGGTAGGTATTGTTTAGGT	AGCAGCTAGGCAGGCTCACT	AGAGCAGCTAGGCAGGCTCA	AGTGAGCTTAAGGGTATTGT
AGTCGCCATTAAGAACATGT	ATGATTGTAATCGCTTTATC	TGAAGTCCTTAGGCTTGGAA	CTTGAAGTCCTTAGGCTTGG	CCGCAATCTTACTGCACAAA
TTTCTTGACTCTACAACCT	CTTAAACTTTCATCACTTG	CAACCCACAAACTTTAACTA	AACAACCCACAAACTTTAAC	CATCTCGCAAATGGGTGTAC
GTGCGGCCATCATAGCCCG	CTAGTGCGCAAACTAGGCA	TGCTATTTATAAAGCAGTCC	TATGCTATTTATAAAGCAGT
TTGTTCTGCACTAGCAGTA	GCTTATCAGGACCAGCGCC	AGCCCACCGCTGGGTGCTAA	CCAGCCCACCGCTGGGTGCT
GCGGT	TGCAT		AA
